# Supplementary material for: The importance of modifiable lifestyle factors for episodic memory: a gradient boosted tree analysis
Source: J Gerontol B Psychol Sci Soc Sci. 2025 Nov 6;81(1):gbaf225. doi: 10.1093/geronb/gbaf225 (PMC12771522; doi:10.1093/geronb/gbaf225)
Supplement: gbaf225_Supplementary_Data [file gbaf225_supplementary_data.zip]

Archive with 1 entries (1 files):
- JGPS suppl Berg et al.docx
